# Supplementary material for: Dysregulation of a lncRNA within the TNFRSF10A locus activates cell death pathways
Source: Cell Death Discov. 2023 Jul 13;9:242. doi: 10.1038/s41420-023-01544-5 (PMC10344863; doi:10.1038/s41420-023-01544-5)
Supplement: Supplementary file 1 — Supplemental Table 1 [file 41420_2023_1544_MOESM1_ESM.xlsx]

## Sheet: Sheet1
Supplemental Table 1: siRNA sequences
Target Gene	siRNA Sequence 1	siRNA Sequence 2
AC100861.1	rCrArCrUrUrCrArGrArUrGrGrArArUrGrArUrArUrCrUrATT	rArArUrArGrArUrArUrCrArUrUrCrCrArUrCrUrGrArArGrUrGrCrA
TNFRSF10A	rGrGrArArCrUrUrUrCrCrGrGrArArUrGrArCrArArUrUrCTG	rCrArGrArArUrUrGrUrCrArUrUrCrCrGrGrArArArGrUrUrCrCrUrG
