# Supplementary material for: Dysregulation of a lncRNA within the TNFRSF10A locus activates cell death pathways
Source: Cell Death Discov. 2023 Jul 13;9:242. doi: 10.1038/s41420-023-01544-5 (PMC10344863; doi:10.1038/s41420-023-01544-5)
Supplement: Supplementary file 2 — Supplemental Table 2 [file 41420_2023_1544_MOESM2_ESM.xlsx]

## Sheet: Sheet1
Supplemental Table 2: RT-qPCR primer sequences
Target Gene	Forward Primer Sequence	Reverse Primer Sequence
AC100861.1	GAGGACAGCTTCATGCTCTT	GGAGAATCATTTGAACCCGG
Caspase 1	ATGCCTGTTCCTGTGATGTG	CCTGGGAAGAGGTAGAAACA
Caspase 3	CAGCAAACCTCAGGGAAACA	TGGCTCAGAAGCACACAAAC
Caspase 8	CTCCAAATGCAAACTGGATG	AGCAGGCTCTTGTTGATTTG
FADD	CTAGACCTCTTCTCCATGCT	CGTTAAATGCTGCACACAGG
IL1A	GTCAAGATGGCCAAAGTTCC	GTGGGCCATAGCTTACATGA
IL1B	AAGCAGCCATGGCAGAAGTA	GCACTTCATCTGTTTAGGGC
IL18	TCTACACAGCTTCGGGAAGA	TCTTCTACTGGTTCAGCAGC
IL33	GACTTCTGGTTGCATGCCAA	CCAGGATCAGTCTTGCATTC
MLKL	AAGAAGGTGGAAGAGCGAGC	CACCGTTTGTGGATGACCTG
NEAT1	TGTGGAACTGAACTTAGCTCGACG	ATGGCGCCTTAACTCCACATCACT
NFKB	GCACCCTGACCTTGCCTATT	CATCTCCTTGGTCTGCTGCA
NLRP3	CGATCAACAGGAGAGACCTT	CCTCTTCAATGCTGTCTTCC
PKCA	AAGAACGTGCACGAGGTGAA	TGGCACTGGAAGCCTTGTTT
TNFRSF10A	CCTTCAAGTTTGTCGTCGTC	AGGCTCCAGGATGTTCTGAT
TNFRSF10B	CCCCACAACAAAAGAGGTCC	CGCAAGCAGAAAAGGAGGTC
TNFRSF10C	AGCTTACTCTGCCACCACTG	ACGGGTTACAGGCTCCAGTA
TNFRSF10D	TACTGGAGCCTGTAACCCGT	GGTGTCTCTGGTCGTGGTAC
TRAIL	CCTGCAGTCTCTCTGTGTGG	CTCTTCGTCATTGGGGTCCC
